# Supplementary material for: Impact of Long-Term Supplementation with Probiotics on Gut Microbiota and Growth Performance in Post-Weaned Piglets
Source: Animals (Basel). 2024 May 31;14(11):1652. doi: 10.3390/ani14111652 (PMC11171352; doi:10.3390/ani14111652)
Supplement: Supplementary file 1 [file animals-14-01652-s001.zip]

Archive with 1 entries (1 files):
- animals-3024131-supplementary.pdf
